# Supplementary material for: Multi-Annual Study of Eriogaster catax (Linnaeus, 1758) (Lepidoptera, Lasiocampidae) Oviposition Strategy in Transylvania’s Largest Population: Key Insights for Species Conservation and Local Land Management
Source: Insects. 2024 Oct 12;15(10):794. doi: 10.3390/insects15100794 (PMC11508962; doi:10.3390/insects15100794)
Supplement: Supplementary file 1 [file insects-15-00794-s001.zip]

Archive with 1 entries (1 files):
- insects-3218089-supplementary.pdf
